# Supplementary material for: Novel Thiazolidinedione Derivatives as Potential ZIKV Antiviral Inhibitors
Source: Microorganisms. 2025 Aug 22;13(9):1967. doi: 10.3390/microorganisms13091967 (PMC12471916; doi:10.3390/microorganisms13091967)
Supplement: Supplementary file 1 [file microorganisms-13-01967-s001.zip]

Archive with 1 entries (1 files):
- microorganisms-3724828-supplementary.pdf
